# Supplementary material for: Discrepancies between Genetic and Visual Coat Color Assignment in Sarcidano Horse
Source: Animals (Basel). 2024 Feb 6;14(4):543. doi: 10.3390/ani14040543 (PMC10885979; doi:10.3390/ani14040543)
Supplement: Supplementary file 1 [file animals-14-00543-s001.zip]

Archive with 1 entries (1 files):
- animals-2760499-supplementary.pdf
